# Supplementary material for: Electrostatics and Local Aromatic Residues Govern Lipid Binding and Membrane Penetration of Synaptotagmin C2 Domains
Source: bioRxiv. 2026 Jul 13:2026.07.09.737582. Preprint. [Version 1] doi: 10.64898/2026.07.09.737582 (PMC13404647; doi:10.64898/2026.07.09.737582)
Supplement: Supplement 1 [file media-1.zip]

Archive with 6 entries (6 files):
- Table_S4_Sample sizes and statistics for PB-PIP2 binding grouped by PB net charge.csv
- Table_S5_Individual membrane penetration depths.csv
- Table_S6_Sample sizes and statistics for the two-feature membrane penetration model.csv
- Table_S1_Individual CBL-PIP2 binding values from independent simulations.csv
- Table_S2_Individual PB-PIP2 binding values from independent simulations.csv
- Table_S3_Sample sizes and statistics for CBL-PIP2 binding grouped by loop net charge.csv
