# Supplementary material for: Electrostatics and Local Aromatic Residues Govern Lipid Binding and Membrane Penetration of Synaptotagmin C2 Domains
Source: bioRxiv. 2026 Jul 13:2026.07.09.737582. Preprint. [Version 1] doi: 10.64898/2026.07.09.737582 (PMC13404647; doi:10.64898/2026.07.09.737582)
Supplement: Supplement 1 [file media-1.zip › Table_S4_Sample sizes and statistics for PB-PIP2 binding grouped by PB net charge.csv]

net charge	n values	# of PIP2 1.5-2.5 us	# of PIP2 2.0-2.5 us	# of PIP2 1.5-2.0 us
6	210	3.24 ± 0.0661	3.31 ± 0.069	3.16 ± 0.0706
4	30	2.74 ± 0.181	2.72 ± 0.179	2.75 ± 0.195
3	150	2.51 ± 0.0677	2.53 ± 0.0717	2.49 ± 0.072
2	90	2.09 ± 0.0869	2.15 ± 0.0888	2.03 ± 0.0936
